# Supplementary material for: Minimally Invasive Cell-Free Human Embryo Aneuploidy Testing (miPGT-A) Utilizing Combined Spent Embryo Culture Medium and Blastocoel Fluid –Towards Development of a Clinical Assay
Source: Sci Rep. 2020 Apr 29;10:7244. doi: 10.1038/s41598-020-64335-3 (PMC7190856; doi:10.1038/s41598-020-64335-3)
Supplement: Supplementary file 1 — Supplementary Data. [file 41598_2020_64335_MOESM1_ESM.zip]

Archive with 47 entries (45 files):
- MiPGT_refernce file_March 2020.Data/rdb/
- MiPGT_refernce file_March 2020.Data/rdb/csort.frm
- MiPGT_refernce file_March 2020.Data/rdb/csort.MYD
- MiPGT_refernce file_March 2020.Data/rdb/csort.MYI
- MiPGT_refernce file_March 2020.Data/rdb/db.opt
- MiPGT_refernce file_March 2020.Data/rdb/jterms.frm
- MiPGT_refernce file_March 2020.Data/rdb/jterms.MYD
- MiPGT_refernce file_March 2020.Data/rdb/jterms.MYI
- MiPGT_refernce file_March 2020.Data/rdb/misc.frm
- MiPGT_refernce file_March 2020.Data/rdb/misc.MYD
- MiPGT_refernce file_March 2020.Data/rdb/misc.MYI
- MiPGT_refernce file_March 2020.Data/rdb/pdf_index.frm
- MiPGT_refernce file_March 2020.Data/rdb/pdf_index.MYD
- MiPGT_refernce file_March 2020.Data/rdb/pdf_index.MYI
- MiPGT_refernce file_March 2020.Data/rdb/refs.frm
- MiPGT_refernce file_March 2020.Data/rdb/refs.MYD
- MiPGT_refernce file_March 2020.Data/rdb/refs.MYI
- MiPGT_refernce file_March 2020.Data/rdb/refs_ext.frm
- MiPGT_refernce file_March 2020.Data/rdb/refs_ext.MYD
- MiPGT_refernce file_March 2020.Data/rdb/refs_ext.MYI
- MiPGT_refernce file_March 2020.Data/rdb/reftype.frm
- MiPGT_refernce file_March 2020.Data/rdb/terms.frm
- MiPGT_refernce file_March 2020.Data/rdb/terms.MYD
- MiPGT_refernce file_March 2020.Data/rdb/terms.MYI
- MiPGT_refernce file_March 2020.Data/tdb/
- MiPGT_refernce file_March 2020.Data/tdb/csort.frm
- MiPGT_refernce file_March 2020.Data/tdb/csort.MYD
- MiPGT_refernce file_March 2020.Data/tdb/csort.MYI
- MiPGT_refernce file_March 2020.Data/tdb/db.opt
- MiPGT_refernce file_March 2020.Data/tdb/jterms.frm
- MiPGT_refernce file_March 2020.Data/tdb/jterms.MYD
- MiPGT_refernce file_March 2020.Data/tdb/jterms.MYI
- MiPGT_refernce file_March 2020.Data/tdb/misc.frm
- MiPGT_refernce file_March 2020.Data/tdb/misc.MYD
- MiPGT_refernce file_March 2020.Data/tdb/misc.MYI
- MiPGT_refernce file_March 2020.Data/tdb/pdf_index.frm
- MiPGT_refernce file_March 2020.Data/tdb/pdf_index.MYD
- MiPGT_refernce file_March 2020.Data/tdb/pdf_index.MYI
- MiPGT_refernce file_March 2020.Data/tdb/refs.frm
- MiPGT_refernce file_March 2020.Data/tdb/refs.MYD
- MiPGT_refernce file_March 2020.Data/tdb/refs.MYI
- MiPGT_refernce file_March 2020.Data/tdb/refs_ext.frm
- MiPGT_refernce file_March 2020.Data/tdb/refs_ext.MYD
- MiPGT_refernce file_March 2020.Data/tdb/refs_ext.MYI
- MiPGT_refernce file_March 2020.Data/tdb/terms.frm
- MiPGT_refernce file_March 2020.Data/tdb/terms.MYD
- MiPGT_refernce file_March 2020.Data/tdb/terms.MYI
